# Supplementary material for: The Effect of Phonomyography Prototype for Intraoperative Neuromuscular Monitoring: A Preliminary Study
Source: Bioengineering (Basel). 2024 May 14;11(5):486. doi: 10.3390/bioengineering11050486 (PMC11117765; doi:10.3390/bioengineering11050486)
Supplement: Supplementary file 1 [file bioengineering-11-00486-s001.zip]

Archive with 1 entries (1 files):
- bioengineering-2977041-supplementary.pdf
